# Supplementary material for: Light Harvesting Nanoprobe for Trace Detection of Hg2+ in Water
Source: Molecules. 2023 Feb 8;28(4):1633. doi: 10.3390/molecules28041633 (PMC9965521; doi:10.3390/molecules28041633)
Supplement: Supplementary file 1 [file molecules-28-01633-s001.zip]

Archive with 1 entries (1 files):
- molecules-2163641-supplementary.pdf
